# Supplementary material for: The Plastome Sequences of Triticum sphaerococcum (ABD) and Triticum turgidum subsp. durum (AB) Exhibit Evolutionary Changes, Structural Characterization, Comparative Analysis, Phylogenomics and Time Divergence
Source: Int J Mol Sci. 2022 Mar 3;23(5):2783. doi: 10.3390/ijms23052783 (PMC8911259; doi:10.3390/ijms23052783)
Supplement: Supplementary file 1 [file ijms-23-02783-s001.zip]

Archive with 4 entries (4 files):
- Figure S1.pdf
- Figure S2.pdf
- Table S1.xlsx
- Table S2.xls
