# Supplementary material for: The Plastome Sequences of Triticum sphaerococcum (ABD) and Triticum turgidum subsp. durum (AB) Exhibit Evolutionary Changes, Structural Characterization, Comparative Analysis, Phylogenomics and Time Divergence
Source: Int J Mol Sci. 2022 Mar 3;23(5):2783. doi: 10.3390/ijms23052783 (PMC8911259; doi:10.3390/ijms23052783)
Supplement: Supplementary file 1 [file ijms-23-02783-s001.zip › Table S1.xlsx]

## Sheet: Sheet1
Table S1. Triticum plastomes utilized for comparison in this study, downloaded from NCBI.
1	T. aestivum (NC_002762),
2	T. aestivum cultivar spleta PI384000 (KJ614403),
3	T. aestivum (KJ592713),
4	T. aestivum cultivar Chinese Spring TA3008 (KJ614396),
5	T. macha (NC_025955),
6	T. monococcum subsp. monococcum (LC005977),
7	T. timopheevii cultivar Tim01 (NC024764),
8	T. timopheevii cultivar TA0941 (KJ614407),
9	T. timopheevii cultivar TA944 (KJ614409),
10	T. timopheevii cultivar TA1485 (KJ614408),
11	T. turgidum cultivar TA0060 (KJ614401),
12	T. turgidum cultivar TA0073 (KJ614400),
13	T. turgidum cultivar TA1133 (KJ614402),
14	T. turgidum cultivar TA2801 (KJ614399),
15	T. turgidum cultivar TA2836 (NC_024814),
16	T. turgidum cultivar PI520121 (KJ614398),
17	T. turgidum subsp. durum cultivar Langdon (KM352501)
18	T. zhukovskyi isolate CN036212 (NC_046698)
19	T. urartu cultivar PI428335 (KJ614411)
