# Supplementary material for: The Plastome Sequences of Triticum sphaerococcum (ABD) and Triticum turgidum subsp. durum (AB) Exhibit Evolutionary Changes, Structural Characterization, Comparative Analysis, Phylogenomics and Time Divergence
Source: Int J Mol Sci. 2022 Mar 3;23(5):2783. doi: 10.3390/ijms23052783 (PMC8911259; doi:10.3390/ijms23052783)
Supplement: Supplementary file 1 [file ijms-23-02783-s001.zip › Table S2.xls]

## Sheet: MatrixOutput
Table S2. Average pairwise sequence distance of Triticum species plastomes
	T. sphaerococcum	T. turgidum_subsp.durum	T. monococcum	T. urartu	T. aestivum (NC002762)	T. aestivum_cultivar_spleta_PI384000	T. aestivum (KJ592713)	T. aestivum_Chinese_Spring_TA3008	T. turgidum_cultivar_TA2836	T. turgidum_cultivar_TA2801	T. turgidum_cultivar_PI520121	T. turgidum_cultivar_TA0073	T. turgidum_subsp._durum_cultivar_Langdon	T. turgidum_cultivar_TA1133	T. turgidum_cultivar_TA0060	T. macha	T. zhukovskyi_isolate_CN036212	T. timopheevii_cultivar_Tim01	T. timopheevii_cultivar_TA0941	T. timopheevii_cultivar_TA1485	T. timopheevii_cultivar_TA944
T. sphaerococcum
T. turgidum_subsp.durum	0.00147052
T. monococcum	0.00353666	0.00326396
T. urartu	0.00348213	0.00320945	0.000805508
T. aestivum (NC002762)	0.0037185	0.00370949	0.0066987	0.00658906
T. aestivum_cultivar_spleta_PI384000	0.00111347	0.000841726	0.00272792	0.00250097	0.00428253
T. aestivum (KJ592713)	0.000877966	0.000615362	0.00278248	0.00264624	0.00403691	0.00026236
T. aestivum_Chinese_Spring_TA3008	0.000923241	0.000651571	0.0028006	0.00257363	0.00409144	0.000189976	7.23653e-05
T. turgidum_cultivar_TA2836	0.000923241	0.000651571	0.0028006	0.00257363	0.00409144	0.000189976	7.23653e-05	0
T. turgidum_cultivar_TA2801	0.00095042	0.000678737	0.00280969	0.00258271	0.00411877	0.000199024	9.95049e-05	2.71365e-05	2.71365e-05
T. turgidum_cultivar_PI520121	0.000923241	0.000651571	0.0028006	0.00257363	0.00409144	0.000189976	7.23653e-05	0	0	2.71365e-05
T. turgidum_cultivar_TA0073	0.000959467	0.000687784	0.00280966	0.00258269	0.00412782	0.000189975	0.00010855	3.61818e-05	3.61818e-05	6.33199e-05	3.61818e-05
T. turgidum_subsp._durum_cultivar_Langdon	0.00134904	0.00108627	0.00314573	0.00316392	0.00398236	0.000787362	0.000561028	0.000597228	0.000597228	0.000624391	0.000597228	0.000633437
T. turgidum_cultivar_TA1133	0.00114971	0.000877953	0.00276425	0.00253729	0.00431894	3.6182e-05	0.000298555	0.000226168	0.000226168	0.000235217	0.000226168	0.000226167	0.000823584
T. turgidum_cultivar_TA0060	0.00109535	0.000823613	0.00272794	0.00250099	0.00426433	5.42737e-05	0.000244263	0.000171881	0.000171881	0.000180929	0.000171881	0.00017188	0.000769251	9.04586e-05
T. macha	0.000877966	0.00060631	0.00275522	0.00261899	0.004046	0.000235214	2.71364e-05	4.52273e-05	4.52273e-05	7.23656e-05	4.52273e-05	8.14109e-05	0.000551972	0.000271408	0.000217117
T. zhukovskyi_isolate_CN036212	0.00140345	0.00113159	0.00266433	0.00267343	0.00464676	0.000597242	0.000642519	0.000660618	0.000660618	0.000669673	0.000660618	0.000660615	0.00102284	0.000633456	0.000579136	0.000615357
T. timopheevii_cultivar_Tim01	0.00141251	0.00114065	0.0026734	0.00268251	0.00465586	0.000606294	0.000651572	0.000669671	0.000669671	0.000678726	0.000669671	0.000669668	0.0010319	0.000642508	0.000588188	0.000624409	9.04531e-06
T. timopheevii_cultivar_TA0941	0.00140345	0.00113159	0.00268251	0.00269162	0.00464679	0.000597245	0.000642522	0.000660621	0.000660621	0.000669676	0.000660621	0.000660618	0.00100473	0.000633459	0.000579139	0.00061536	9.04594e-05	9.95058e-05
T. timopheevii_cultivar_TA1485	0.00140346	0.0011316	0.00268253	0.00269163	0.00464681	0.000597247	0.000642525	0.000660624	0.000660624	0.000669679	0.000660624	0.000660621	0.00102285	0.000633461	0.000579141	0.000615362	7.23666e-05	8.14128e-05	9.04602e-05
T. timopheevii_cultivar_TA944	0.00141253	0.00114066	0.00267344	0.00268254	0.00465592	0.000606302	0.00065158	0.000669679	0.000669679	0.000678735	0.000669679	0.000669676	0.00103191	0.000642516	0.000588196	0.000624417	8.14131e-05	9.04594e-05	9.95071e-05	2.71365e-05

## Sheet: Caption
Table. Estimates of Evolutionary Divergence between Sequences
The number of base substitutions per site from between sequences are shown. Analyses were conducted using the Maximum Composite Likelihood model [1]. The analysis involved 24 nucleotide sequences. All positions containing gaps and missing data were eliminated. There were a total of 110562 positions in the final dataset. Evolutionary analyses were conducted in MEGA6 [2].
1. Tamura K., Nei M., and Kumar S. (2004). Prospects for inferring very large phylogenies by using the neighbor-joining method. Proceedings of the National Academy of Sciences (USA) 101:11030-11035.
2. Tamura K., Stecher G., Peterson D., Filipski A., and Kumar S. (2013). MEGA6: Molecular Evolutionary Genetics Analysis version 6.0. Molecular Biology and Evolution30: 2725-2729.
Disclaimer: Although utmost care has been taken to ensure the correctness of the caption, the caption text is provided "as is" without any warranty of any kind. Authors advise the user to carefully check the caption prior to its use for any purpose and report any errors or problems to the authors immediately (www.megasoftware.net). In no event shall the authors and their employers be liable for a…
